# Supplementary material for: Readout of histone methylation by Trim24 locally restricts chromatin opening by p53
Source: Nat Struct Mol Biol. 2023 Jun 29;30(7):948–57. doi: 10.1038/s41594-023-01021-8 (PMC10352137; doi:10.1038/s41594-023-01021-8)
Supplement: Supplementary file 3 — Supplementary Tables 1–3. [file 41594_2023_1021_MOESM3_ESM.xlsx]

## Sheet: TableS1
Antibodies used in the study and application-dilution
epitope	application	catalogue number	company	dilution
p53	Western blot	2524	Cell signaling technology	1:1000
p53-S15phosphorylation	Western blot	9284	Cell signaling technology	1:10000
Flag	Western blot	F1804	Sigma Aldrich	1:1000
Actin-B	Western blot	8H10D10	Cell signaling technology	1:2000
Lamin-B1	Western blot	ab16048	Abcam	1:2000
COX2	Western blot	ab15191	Abcam	1:1000
Trim24	Western blot	14208-1-AP	Proteintech	1:2000
p53	Immunofluorescence	2524	Cell signaling technology	1:2000
p53-S15phosphorylation	Immunofluorescence	9284	Cell signaling technology	1:1000
V5	Immunofluorescence	R96025	Thermo Fisher Scientific	1:500
V5	Immunofluorescence	MA5-32053	Thermo Fisher Scientific	1:500
anti-rabbit-IgG HRP	Western blot	NA-934-1ml	GE Healthcare	1:10000
anti-mouse-IgG HRP	Western blot	NA931-1ml	GE Healthcare	1:10000

## Sheet: TableS2
Publicly available NGS data used in the study
Publicly available DNaseSeq data used in the study
mouse
dataset	cell type	study
GSM1657364	embryonic stem cells	Domcke S, Bardet AF, Adrian Ginno P, Hartl D et al. Competition between DNA methylation and transcription factors determines binding of NRF1. Nature 2015 Dec 24;528(7583):575-9.
GSM1657365	embryonic stem cells	Domcke S, Bardet AF, Adrian Ginno P, Hartl D et al. Competition between DNA methylation and transcription factors determines binding of NRF1. Nature 2015 Dec 24;528(7583):575-9.
human
dataset
Encode dataset	tissue/cell type	study
ENCFF646WNW.bam	adrenal gland	ENCODE Project Consortium. An integrated encyclopedia of DNA elements in the human genome. Nature 2012 Sep 6;489(7414):57-74.
ENCFF524ITC.bam	adrenal gland	ENCODE Project Consortium. An integrated encyclopedia of DNA elements in the human genome. Nature 2012 Sep 6;489(7414):57-74.
ENCFF303KPU.bam	adrenal gland	ENCODE Project Consortium. An integrated encyclopedia of DNA elements in the human genome. Nature 2012 Sep 6;489(7414):57-74.
ENCFF683WUB.bam	adrenal gland	ENCODE Project Consortium. An integrated encyclopedia of DNA elements in the human genome. Nature 2012 Sep 6;489(7414):57-74.
ENCFF208SNA.bam	adrenal gland	ENCODE Project Consortium. An integrated encyclopedia of DNA elements in the human genome. Nature 2012 Sep 6;489(7414):57-74.
ENCFF820EVO.bam	adrenal gland	ENCODE Project Consortium. An integrated encyclopedia of DNA elements in the human genome. Nature 2012 Sep 6;489(7414):57-74.
ENCFF154ILG.bam	heart left ventricle	ENCODE Project Consortium. An integrated encyclopedia of DNA elements in the human genome. Nature 2012 Sep 6;489(7414):57-74.
ENCFF284XQW.bam	heart left ventricle	ENCODE Project Consortium. An integrated encyclopedia of DNA elements in the human genome. Nature 2012 Sep 6;489(7414):57-74.
ENCFF631HMZ.bam	heart left ventricle	ENCODE Project Consortium. An integrated encyclopedia of DNA elements in the human genome. Nature 2012 Sep 6;489(7414):57-74.
ENCFF041ZOJ.bam	heart left ventricle	ENCODE Project Consortium. An integrated encyclopedia of DNA elements in the human genome. Nature 2012 Sep 6;489(7414):57-74.
ENCFF682TBE.bam	heart left ventricle	ENCODE Project Consortium. An integrated encyclopedia of DNA elements in the human genome. Nature 2012 Sep 6;489(7414):57-74.
ENCFF287TWO.bam	heart right ventricle	ENCODE Project Consortium. An integrated encyclopedia of DNA elements in the human genome. Nature 2012 Sep 6;489(7414):57-74.
ENCFF366VIM.bam	heart right ventricle	ENCODE Project Consortium. An integrated encyclopedia of DNA elements in the human genome. Nature 2012 Sep 6;489(7414):57-74.
ENCFF698CEN.bam	kidney	ENCODE Project Consortium. An integrated encyclopedia of DNA elements in the human genome. Nature 2012 Sep 6;489(7414):57-74.
ENCFF277SFH.bam	left lung	ENCODE Project Consortium. An integrated encyclopedia of DNA elements in the human genome. Nature 2012 Sep 6;489(7414):57-74.
ENCFF483RKV.bam	lower lobe of left lung	ENCODE Project Consortium. An integrated encyclopedia of DNA elements in the human genome. Nature 2012 Sep 6;489(7414):57-74.
ENCFF206ZKI.bam	middle frontal area 46	ENCODE Project Consortium. An integrated encyclopedia of DNA elements in the human genome. Nature 2012 Sep 6;489(7414):57-74.
ENCFF375NXF.bam	middle frontal area 46	ENCODE Project Consortium. An integrated encyclopedia of DNA elements in the human genome. Nature 2012 Sep 6;489(7414):57-74.
ENCFF291ZCY.bam	middle frontal area 46	ENCODE Project Consortium. An integrated encyclopedia of DNA elements in the human genome. Nature 2012 Sep 6;489(7414):57-74.
ENCFF344RYW.bam	middle frontal area 46	ENCODE Project Consortium. An integrated encyclopedia of DNA elements in the human genome. Nature 2012 Sep 6;489(7414):57-74.
ENCFF879QFZ.bam	middle frontal area 46	ENCODE Project Consortium. An integrated encyclopedia of DNA elements in the human genome. Nature 2012 Sep 6;489(7414):57-74.
ENCFF218QGZ.bam	ovary	ENCODE Project Consortium. An integrated encyclopedia of DNA elements in the human genome. Nature 2012 Sep 6;489(7414):57-74.
ENCFF072TLG.bam	ovary	ENCODE Project Consortium. An integrated encyclopedia of DNA elements in the human genome. Nature 2012 Sep 6;489(7414):57-74.
ENCFF180HNU.bam	ovary	ENCODE Project Consortium. An integrated encyclopedia of DNA elements in the human genome. Nature 2012 Sep 6;489(7414):57-74.
ENCFF072TVW.bam	ovary	ENCODE Project Consortium. An integrated encyclopedia of DNA elements in the human genome. Nature 2012 Sep 6;489(7414):57-74.
ENCFF988IQG.bam	pancreas	ENCODE Project Consortium. An integrated encyclopedia of DNA elements in the human genome. Nature 2012 Sep 6;489(7414):57-74.
ENCFF456GDF.bam	pancreas	ENCODE Project Consortium. An integrated encyclopedia of DNA elements in the human genome. Nature 2012 Sep 6;489(7414):57-74.
ENCFF025CEB.bam	pancreas	ENCODE Project Consortium. An integrated encyclopedia of DNA elements in the human genome. Nature 2012 Sep 6;489(7414):57-74.
ENCFF180RAM.bam	pancreas	ENCODE Project Consortium. An integrated encyclopedia of DNA elements in the human genome. Nature 2012 Sep 6;489(7414):57-74.
ENCFF979ZTM.bam	pancreas	ENCODE Project Consortium. An integrated encyclopedia of DNA elements in the human genome. Nature 2012 Sep 6;489(7414):57-74.
ENCFF427BNB.bam	right lobe of liver	ENCODE Project Consortium. An integrated encyclopedia of DNA elements in the human genome. Nature 2012 Sep 6;489(7414):57-74.
ENCFF397QAV.bam	right lobe of liver	ENCODE Project Consortium. An integrated encyclopedia of DNA elements in the human genome. Nature 2012 Sep 6;489(7414):57-74.
ENCFF531YYI.bam	sigmoid colon	ENCODE Project Consortium. An integrated encyclopedia of DNA elements in the human genome. Nature 2012 Sep 6;489(7414):57-74.
ENCFF136TSS.bam	spleen	ENCODE Project Consortium. An integrated encyclopedia of DNA elements in the human genome. Nature 2012 Sep 6;489(7414):57-74.
ENCFF459MPN.bam	stomach	ENCODE Project Consortium. An integrated encyclopedia of DNA elements in the human genome. Nature 2012 Sep 6;489(7414):57-74.
ENCFF386AZI.bam	testis	ENCODE Project Consortium. An integrated encyclopedia of DNA elements in the human genome. Nature 2012 Sep 6;489(7414):57-74.
ENCFF125WQU.bam	upper lobe of left lung	ENCODE Project Consortium. An integrated encyclopedia of DNA elements in the human genome. Nature 2012 Sep 6;489(7414):57-74.
ENCFF702XKC.bam	upper lobe of right lung	ENCODE Project Consortium. An integrated encyclopedia of DNA elements in the human genome. Nature 2012 Sep 6;489(7414):57-74.
ENCFF244JVV.bam	embryonic stem cells	ENCODE Project Consortium. An integrated encyclopedia of DNA elements in the human genome. Nature 2012 Sep 6;489(7414):57-74.
Publicly available ChIPseq data used in the study
Mouse
dataset	target	cell type	study
GSM3058331	Rest	embryonic stem cells	Barisic D, Stadler MB, Iurlaro M, Schübeler D. Mammalian ISWI and SWI/SNF selectively mediate binding of distinct transcription factors. Nature 2019 May;569(7754):136-140.
GSM3058332	Rest	embryonic stem cells	Barisic D, Stadler MB, Iurlaro M, Schübeler D. Mammalian ISWI and SWI/SNF selectively mediate binding of distinct transcription factors. Nature 2019 May;569(7754):136-140.
GSM3058335	Input	embryonic stem cells	Barisic D, Stadler MB, Iurlaro M, Schübeler D. Mammalian ISWI and SWI/SNF selectively mediate binding of distinct transcription factors. Nature 2019 May;569(7754):136-140.
GSM3058327	CTCF	embryonic stem cells	Barisic D, Stadler MB, Iurlaro M, Schübeler D. Mammalian ISWI and SWI/SNF selectively mediate binding of distinct transcription factors. Nature 2019 May;569(7754):136-140.
GSM3058329	Input	embryonic stem cells	Barisic D, Stadler MB, Iurlaro M, Schübeler D. Mammalian ISWI and SWI/SNF selectively mediate binding of distinct transcription factors. Nature 2019 May;569(7754):136-140.
GSM801982	H3K36me3	embryonic stem cells	Tippmann SC, Ivanek R, Gaidatzis D, Schöler A et al. Chromatin measurements reveal contributions of synthesis and decay to steady-state mRNA levels. Mol Syst Biol 2012 Jul 17;8:593.
GSM801983	H3K36me3	embryonic stem cells	Tippmann SC, Ivanek R, Gaidatzis D, Schöler A et al. Chromatin measurements reveal contributions of synthesis and decay to steady-state mRNA levels. Mol Syst Biol 2012 Jul 17;8:593.
GSM747539	H3K27me3	embryonic stem cells	Stadler MB, Murr R, Burger L, Ivanek R et al. DNA-binding factors shape the mouse methylome at distal regulatory regions. Nature 2011 Dec 14;480(7378):490-5.
GSM747540	H3K27me3	embryonic stem cells	Stadler MB, Murr R, Burger L, Ivanek R et al. DNA-binding factors shape the mouse methylome at distal regulatory regions. Nature 2011 Dec 14;480(7378):490-5.
GSM747541	H3K27me3	embryonic stem cells	Stadler MB, Murr R, Burger L, Ivanek R et al. DNA-binding factors shape the mouse methylome at distal regulatory regions. Nature 2011 Dec 14;480(7378):490-5.
GSM747543	H3K4me2	embryonic stem cells	Stadler MB, Murr R, Burger L, Ivanek R et al. DNA-binding factors shape the mouse methylome at distal regulatory regions. Nature 2011 Dec 14;480(7378):490-5.
GSM747544	H3K4me2	embryonic stem cells	Stadler MB, Murr R, Burger L, Ivanek R et al. DNA-binding factors shape the mouse methylome at distal regulatory regions. Nature 2011 Dec 14;480(7378):490-5.
GSM747546	Input	embryonic stem cells	Stadler MB, Murr R, Burger L, Ivanek R et al. DNA-binding factors shape the mouse methylome at distal regulatory regions. Nature 2011 Dec 14;480(7378):490-5.
GSM1891643	Input	embryonic stem cells	Domcke S, Bardet AF, Adrian Ginno P, Hartl D et al. Competition between DNA methylation and transcription factors determines binding of NRF1. Nature 2015 Dec 24;528(7583):575-9.
GSM1891651	H3K27ac	embryonic stem cells	Domcke S, Bardet AF, Adrian Ginno P, Hartl D et al. Competition between DNA methylation and transcription factors determines binding of NRF1. Nature 2015 Dec 24;528(7583):575-9.
GSM1891652	H3K27ac	embryonic stem cells	Domcke S, Bardet AF, Adrian Ginno P, Hartl D et al. Competition between DNA methylation and transcription factors determines binding of NRF1. Nature 2015 Dec 24;528(7583):575-9.
GSM2051614	H3K9me2	embryonic stem cells	von Meyenn F, Iurlaro M, Habibi E, Liu NQ et al. Impairment of DNA Methylation Maintenance Is the Main Cause of Global Demethylation in Naive Embryonic Stem Cells. Mol Cell 2016 Jun 16;62(6):848-861.
GSM2051615	H3K9me2	embryonic stem cells	von Meyenn F, Iurlaro M, Habibi E, Liu NQ et al. Impairment of DNA Methylation Maintenance Is the Main Cause of Global Demethylation in Naive Embryonic Stem Cells. Mol Cell 2016 Jun 16;62(6):848-861.
GSM4050822	H3K4me1	embryonic stem cells	ENCODE Project Consortium.. An integrated encyclopedia of DNA elements in the human genome. Nature 2012 Sep 6;489(7414):57-74.
GSM4050823	H3K4me1	embryonic stem cells	ENCODE Project Consortium.. An integrated encyclopedia of DNA elements in the human genome. Nature 2012 Sep 6;489(7414):57-74.
GSM4051026	H3K4me3	embryonic stem cells	ENCODE Project Consortium.. An integrated encyclopedia of DNA elements in the human genome. Nature 2012 Sep 6;489(7414):57-74.
GSM4051027	H3K4me3	embryonic stem cells	ENCODE Project Consortium.. An integrated encyclopedia of DNA elements in the human genome. Nature 2012 Sep 6;489(7414):57-74.
GSM4051144	H3K9me3	embryonic stem cells	ENCODE Project Consortium.. An integrated encyclopedia of DNA elements in the human genome. Nature 2012 Sep 6;489(7414):57-74.
GSM4051145	H3K9me3	embryonic stem cells	ENCODE Project Consortium.. An integrated encyclopedia of DNA elements in the human genome. Nature 2012 Sep 6;489(7414):57-74.
GSM4051038	Input	embryonic stem cells	ENCODE Project Consortium.. An integrated encyclopedia of DNA elements in the human genome. Nature 2012 Sep 6;489(7414):57-74.
GSM4051039	Input	embryonic stem cells	ENCODE Project Consortium.. An integrated encyclopedia of DNA elements in the human genome. Nature 2012 Sep 6;489(7414):57-74.
Human
dataset	target	cell type	study
GSM2677372	p53	MCF7 breast epithelial cells	Hafner A, Kublo L, Tsabar M, Lahav G et al. Identification of universal and cell-type specific p53 DNA binding. BMC Mol Cell Biol 2020 Feb 18;21(1):5.
GSM2677371	Input	MCF7 breast epithelial cells	Hafner A, Kublo L, Tsabar M, Lahav G et al. Identification of universal and cell-type specific p53 DNA binding. BMC Mol Cell Biol 2020 Feb 18;21(1):5.
GSM981235	p53	embryonic stem cells	Akdemir KC, Jain AK, Allton K, Aronow B et al. Genome-wide profiling reveals stimulus-specific functions of p53 during differentiation and DNA damage of human embryonic stem cells. Nucleic Acids Res 2014 Jan;42(1):205-23.
GSM981236	p53	embryonic stem cells	Akdemir KC, Jain AK, Allton K, Aronow B et al. Genome-wide profiling reveals stimulus-specific functions of p53 during differentiation and DNA damage of human embryonic stem cells. Nucleic Acids Res 2014 Jan;42(1):205-23.
GSM981238	input	embryonic stem cells	Akdemir KC, Jain AK, Allton K, Aronow B et al. Genome-wide profiling reveals stimulus-specific functions of p53 during differentiation and DNA damage of human embryonic stem cells. Nucleic Acids Res 2014 Jan;42(1):205-23.
GSM1142702	p53	LCL lymphoblastoid cells	Zeron-Medina J, Wang X, Repapi E, Campbell MR et al. A polymorphic p53 response element in KIT ligand influences cancer risk and has undergone natural selection. Cell 2013 Oct 10;155(2):410-22.
GSM1142703	input	LCL lymphoblastoid cells	Zeron-Medina J, Wang X, Repapi E, Campbell MR et al. A polymorphic p53 response element in KIT ligand influences cancer risk and has undergone natural selection. Cell 2013 Oct 10;155(2):410-22.
ERX348277	p53	CAL51 breast epithelial cells	Rashi-Elkeles S, Warnatz HJ, Elkon R, Kupershtein A, et al. Parallel Profiling of the Transcriptome, Cistrome, and Epigenome in the Cellular Response to Ionizing Radiation. Sci Signal 2014 May 13; 7(325):rs3.
ERX348274	input	CAL51 breast epithelial cells	Rashi-Elkeles S, Warnatz HJ, Elkon R, Kupershtein A, et al. Parallel Profiling of the Transcriptome, Cistrome, and Epigenome in the Cellular Response to Ionizing Radiation. Sci Signal 2014 May 13; 7(325):rs3.
SRX490263	p53	Human diploid foreskin fibroblast cells	Williams K, Christensen J, Rappsilber J, Nielsen AL et al. The histone lysine demethylase JMJD3/KDM6B is recruited to p53 bound promoters and enhancer elements in a p53 dependent manner. PLoS One 2014;9(5):e96545.
SRX490264	p53	Human diploid foreskin fibroblast cells	Williams K, Christensen J, Rappsilber J, Nielsen AL et al. The histone lysine demethylase JMJD3/KDM6B is recruited to p53 bound promoters and enhancer elements in a p53 dependent manner. PLoS One 2014;9(5):e96545.
SRX490265	IgG	Human diploid foreskin fibroblast cells	Williams K, Christensen J, Rappsilber J, Nielsen AL et al. The histone lysine demethylase JMJD3/KDM6B is recruited to p53 bound promoters and enhancer elements in a p53 dependent manner. PLoS One 2014;9(5):e96545.

## Sheet: TableS3
Quality control of sequencing data determined for ChIPseq, ATAC-seq and RNAseq datasets as assessed by the R ChIPQC package
Sample	number of reads	number of mapped reads	duplication rate	mean insert size	mean mapping quality	GC percentage	general error rate	RelCC	SSD	RiP%	RiBL%	NumberofMACS2peaks
ATACseq_ESC_dp53_Act_r1_1	56,061,942	40,371,898 (72.01%)	9.14%	169.2706	246.2227	45.1%	0.0034	0.261	0.739	5.97	0.0507	19975
ATACseq_ESC_dp53_Act_r2_1	49,987,706	35,768,260 (71.55%)	8.2%	188.1301	244.5779	47.06%	0.0033	0.229	1.1	14.6	0.0977	31699
ATACseq_ESC_dp53_Degr_r1_1	68,496,648	49,710,340 (72.57%)	7.9%	152.5487	245.1262	45.55%	0.0034	0.199	0.913	8.8	0.0725	31820
ATACseq_ESC_dp53_Degr_r2_1	46,114,180	33,731,714 (73.15%)	6.21%	163.7804	244.5777	45.59%	0.0034	0.298	0.848	7.99	0.086	24122
ATACseq_ESC_dp53_Unt_r1_1	65,102,650	47,241,880 (72.57%)	6.66%	148.3795	245.6746	44.92%	0.0034	0.225	0.804	5.04	0.0767	20741
ATACseq_ESC_dp53_Unt_r2_1	55,470,836	40,712,730 (73.39%)	6.59%	161.1127	245.1257	45.08%	0.0034	0.337	0.777	6.6	0.0631	22722
ATACseq_ESC_dTrim24_Act_0h_r1_1	37,675,940	27,327,112 (72.53%)	7.94%	185.1247	246.7698	47.56%	0.0037	0.25	1.13	17	0.122	38434
ATACseq_ESC_dTrim24_Act_12h_r1_1	42,492,756	30,574,680 (71.95%)	6.76%	176.617	246.2216	46.34%	0.0036	0.235	1.35	12.9	0.218	33653
ATACseq_ESC_dTrim24_Act_1h_r1_1	38,245,916	27,818,040 (72.73%)	7.46%	179.1751	244.5763	47.31%	0.0036	0.132	1.06	16.6	0.0898	38493
ATACseq_ESC_dTrim24_Act_1h_r2_1	47,077,968	33,244,048 (70.61%)	7.62%	178.7136	245.1248	46.76%	0.0037	0.0967	1.17	14.6	0.134	36470
ATACseq_ESC_dTrim24_Act_2h_r1_1	25,996,336	18,869,832 (72.59%)	6.34%	182.0392	244.0264	47.52%	0.0036	0.243	0.94	14.9	0.0893	29386
ATACseq_ESC_dTrim24_Act_2h_r2_1	44,501,920	32,009,886 (71.93%)	7.16%	178.318	245.6729	46.65%	0.0037	0.204	1.1	13	0.133	32144
ATACseq_ESC_dTrim24_Act_4h_r1_1	32,144,278	23,412,510 (72.84%)	6.87%	183.4893	245.124	47.24%	0.0036	0.227	0.992	14	0.119	30231
ATACseq_ESC_dTrim24_Act_4h_r2_1	36,077,644	26,094,648 (72.33%)	7.08%	184.4564	245.1249	47.34%	0.0037	0.231	1.03	14.9	0.116	34602
ATACseq_ESC_dTrim24_Act_8h_r1_1	51,526,512	36,460,982 (70.76%)	8.87%	188.645	245.6728	47.34%	0.0036	0.192	1.2	17.6	0.129	44516
ATACseq_ESC_dTrim24_Act_8h_r2_1	43,177,904	30,693,098 (71.09%)	8.18%	191.4408	246.2211	47.24%	0.0036	0.269	1.21	18	0.15	44286
ATACseq_ESC_dTrim24_Act_r1_1	52,119,678	37,371,028 (71.7%)	8.21%	168.452	244.5719	47.7%	0.003	0.275	1.11	14.6	0.117	41483
ATACseq_ESC_dTrim24_Act_r2_1	58,359,274	41,066,672 (70.37%)	9.48%	177.5059	246.765	47.8%	0.003	0.308	1.28	18	0.13	47775
ATACseq_ESC_dTrim24_Act_r3_1	54,198,286	38,032,224 (70.17%)	8.77%	168.0253	245.1207	47.68%	0.003	0.283	1.28	16.1	0.162	45170
ATACseq_ESC_dTrim24_Degr_r1_1	60,215,714	43,784,514 (72.71%)	9.07%	166.3584	245.121	47.63%	0.003	0.242	1.18	15.4	0.0837	41566
ATACseq_ESC_dTrim24_Degr_r2_1	44,216,996	31,624,256 (71.52%)	8.35%	177.2301	246.2174	47.86%	0.003	0.293	1.13	16	0.107	36959
ATACseq_ESC_dTrim24_Degr_r3_1	53,799,864	38,748,722 (72.02%)	9.05%	168.2775	246.2172	48.01%	0.003	0.261	1.24	16.7	0.113	40400
ATACseq_ESC_dTrim24_DegrAct_0h_r1_1	32,424,622	23,387,810 (72.13%)	7.21%	190.1743	244.5754	47.23%	0.0036	0.266	1.06	15.6	0.124	33130
ATACseq_ESC_dTrim24_DegrAct_12h_r1_1	52,966,402	37,891,158 (71.54%)	8.41%	182.7099	245.6729	46.67%	0.0036	0.262	1.5	13	0.234	35516
ATACseq_ESC_dTrim24_DegrAct_1h_r1_1	46,634,388	33,517,280 (71.87%)	9.09%	182.922	245.6731	47.19%	0.0036	0.182	1.18	16.5	0.134	38581
ATACseq_ESC_dTrim24_DegrAct_1h_r2_1	48,648,406	35,044,042 (72.04%)	8.57%	177.483	245.1248	47.12%	0.0037	0.139	1.2	16.5	0.131	41419
ATACseq_ESC_dTrim24_DegrAct_2h_r1_1	46,311,986	33,022,900 (71.31%)	8.57%	182.9456	246.2212	47.43%	0.0037	0.179	1.18	16.9	0.129	39915
ATACseq_ESC_dTrim24_DegrAct_2h_r2_1	58,165,684	41,411,522 (71.2%)	8.13%	171.8907	245.6735	46.19%	0.0037	0.14	1.18	13.8	0.129	38224
ATACseq_ESC_dTrim24_DegrAct_4h_r1_1	46,864,500	33,499,270 (71.48%)	7.37%	173.7086	245.6733	46.59%	0.0036	0.219	1.01	12.5	0.123	33634
ATACseq_ESC_dTrim24_DegrAct_4h_r2_1	59,164,918	42,101,180 (71.16%)	8.52%	182.378	245.1244	46.95%	0.0037	0.101	1.22	15.2	0.141	42088
ATACseq_ESC_dTrim24_DegrAct_8h_r1_1	40,385,438	28,934,832 (71.65%)	6.82%	179.9851	244.5767	46.32%	0.0036	0.383	1.19	12.5	0.194	31757
ATACseq_ESC_dTrim24_DegrAct_8h_r2_1	46,746,268	33,997,040 (72.73%)	5.2%	152.9481	245.6733	45.27%	0.0037	0.187	0.984	6.08	0.147	19340
ATACseq_ESC_dTrim24_DegrAct_r1_1	55,887,626	40,207,388 (71.94%)	8.07%	165.9261	245.6695	47.44%	0.003	0.284	1.09	14	0.113	39969
ATACseq_ESC_dTrim24_DegrAct_r2_1	58,838,740	41,478,396 (70.5%)	9.97%	177.4634	245.6695	47.86%	0.003	0.296	1.31	19.8	0.111	51758
ATACseq_ESC_dTrim24_DegrAct_r3_1	36,741,606	26,629,580 (72.48%)	7.21%	169.2015	244.5732	47.8%	0.003	0.436	0.938	12.2	0.107	32203
ATACseq_ESC_dTrim24_IRAct_r1_1	50,298,622	34,803,394 (69.19%)	11.63%	181.3874	244.5784	47.22%	0.0037	0.524	1.63	17.9	0.242	40387
ATACseq_ESC_dTrim24_IRAct_r2_1	45,343,068	31,416,416 (69.29%)	10.72%	170.9775	245.1271	46.31%	0.0037	0.392	1.38	11.9	0.232	29716
ATACseq_ESC_dTrim24_IRDegrAct_r1_1	39,900,936	28,374,616 (71.11%)	7.89%	171.4818	246.2238	46.6%	0.0036	0.458	1.24	12.7	0.198	30347
ATACseq_ESC_dTrim24_IRDegrAct_r2_1	51,384,454	36,512,430 (71.06%)	8.77%	169.8058	246.2237	46.65%	0.0037	0.426	1.43	12.5	0.227	32973
ATACseq_ESC_dTrim24_NutlinAct_r1_1	47,265,652	32,689,316 (69.16%)	9.5%	176.5299	245.6753	46.38%	0.0037	0.527	1.68	12	0.312	28268
ATACseq_ESC_dTrim24_NutlinAct_r2_1	48,148,428	33,913,124 (70.43%)	9.35%	172.9571	245.6752	46.26%	0.0037	0.567	1.54	10.4	0.278	26771
ATACseq_ESC_dTrim24_NutlinDegrAct_r1_1	43,084,880	30,105,620 (69.88%)	11.9%	183.2075	246.2236	46.36%	0.0037	0.521	1.65	11.7	0.317	26634
ATACseq_ESC_dTrim24_NutlinDegrAct_r2_1	44,307,860	31,764,836 (71.69%)	8.39%	172.8178	244.5786	46.21%	0.0036	0.655	1.63	11.4	0.308	28545
ATACseq_ESC_dTrim24_Unt_r1_1	62,073,208	44,608,578 (71.86%)	9.37%	168.2152	246.7661	47.61%	0.003	0.253	1.27	16.2	0.116	44672
ATACseq_ESC_dTrim24_Unt_r2_1	62,495,120	44,415,540 (71.07%)	9.88%	173.1049	245.6696	48%	0.003	0.26	1.33	17.8	0.118	46855
ATACseq_ESC_dTrim24_Unt_r3_1	58,784,630	43,697,030 (74.33%)	7.31%	151.3438	246.217	46.85%	0.003	0.26	0.933	9.57	0.0768	30841
ATACseq_ESC_wt_Act_r1_1	38,735,636	27,971,334 (72.21%)	10.75%	188.4964	245.6723	50.31%	0.003	0.622	1.13	22.4	0.0853	48601
ATACseq_ESC_wt_Act_r2_1	45,599,838	32,385,554 (71.02%)	11.65%	189.0063	245.1242	50.36%	0.003	0.54	1.24	24	0.111	54585
ATACseq_ESC_wt_Unt_r1_1	52,250,338	38,111,664 (72.94%)	15.5%	191.9793	244.0261	51.32%	0.003	0.451	1.68	33.2	0.0766	62066
ATACseq_ESC_wt_Unt_r2_1	41,542,378	30,461,992 (73.33%)	12.89%	185.8697	244.5749	50.08%	0.0031	0.695	1.38	25.2	0.133	49309
ChIPseq_ESC_parental_p53_r2_1	12,953,208	9,138,025 (70.55%)	22.84%	0	242.9227	47.02%	0.0034	2.35	1.94	18.7	0.0261	16432
ChIPseq_ESC_parental_p53_r2_2	12,868,467	9,079,786 (70.56%)	22.71%	0	243.4709	47.01%	0.0034	2.22	1.93	18.6	0.0285	16426
ChIPseq_ESC_parental_p53_r2_3	12,837,028	9,058,520 (70.57%)	22.68%	0	243.4718	47.02%	0.0033	2.25	1.93	18.6	0.0278	16332
ChIPseq_ESC_parental_p53_r1_1	9,905,005	6,918,496 (69.85%)	28.64%	0	242.9237	50.4%	0.0034	2	1.87	19	0.0197	13758
ChIPseq_ESC_parental_p53_r1_2	9,835,309	6,873,050 (69.88%)	28.45%	0	242.9238	50.4%	0.0034	2.01	1.86	18.9	0.0235	13731
ChIPseq_ESC_parental_p53_r1_3	9,810,865	6,851,888 (69.84%)	28.39%	0	243.4719	50.4%	0.0033	2.04	1.85	19	0.0249	13695
ChIPseq_ESC_DNMT-TKO_p53_r2_1	6,770,528	4,574,583 (67.57%)	14.96%	0	242.9243	46.25%	0.0035	2.17	1.21	14.5	0.0404	9557
ChIPseq_ESC_DNMT-TKO_p53_r2_2	6,719,088	4,540,375 (67.57%)	14.86%	0	242.9231	46.27%	0.0035	2.27	1.2	14.4	0.0403	9498
ChIPseq_ESC_DNMT-TKO_p53_r2_3	6,695,131	4,526,319 (67.61%)	14.84%	0	242.9236	46.27%	0.0034	2.24	1.21	14.5	0.0427	9494
ChIPseq_ESC_DNMT-TKO_p53_r1_1	18,932,477	13,311,092 (70.31%)	24.82%	0	242.9232	44.66%	0.0034	2.14	1.56	12.3	0.0415	14137
ChIPseq_ESC_DNMT-TKO_p53_r1_2	18,803,122	13,224,555 (70.33%)	24.68%	0	243.4717	44.66%	0.0034	2.13	1.55	12.3	0.0435	14028
ChIPseq_ESC_DNMT-TKO_p53_r1_3	18,749,302	13,180,603 (70.3%)	24.63%	0	242.9237	44.66%	0.0033	2.16	1.54	12.2	0.0403	14037
ChIPseq_ESC_dp53_p53_Unt_r1_1	65,650,470	45,851,588 (69.84%)	90.53%	194.9043	246.2231	43.89%	0.0035	4.27	2.74	8.39	0.0131	6141
ChIPseq_ESC_dp53_p53_Act_r1_1	54,870,442	35,350,934 (64.43%)	82.16%	197.668	246.2228	45.06%	0.0037	3.91	3.29	15.9	0.0118	11604
ChIPseq_ESC_dp53_p53_Unt_r2_1	30,098,786	18,505,214 (61.48%)	48.93%	204.8776	245.1266	42.33%	0.0049	5.23	2.62	4.75	0.0134	4957
ChIPseq_ESC_dp53_p53_Act_r2_1	25,294,318	14,013,762 (55.4%)	66.08%	201.1218	244.029	42.75%	0.0063	4.04	5.37	11.7	0.0153	7052
ChIPseq_ESC_dp53_IgG_Unt_r1_1	72,435,814	49,401,636 (68.2%)	89.54%	190.9158	245.1262	42.91%	0.0036	91	1.48	0.195	0.0162	661
ChIPseq_ESC_dp53_IgG_Unt_r2_1	20,559,738	11,895,862 (57.86%)	69.05%	204.8347	244.5782	41.7%	0.0057	10.9	3.22	0.245	0.0156	352
ChIPseq_ESC_dp53_H3K27ac_Degr_r1_1	24,878,288	18,319,770 (73.64%)	10.15%	220.0362	245.1271	47.04%	0.0029	6.06	1.51	27.1	0.0481	24283
ChIPseq_ESC_dp53_H3K27ac_Degr_r1_2	34,066,676	25,226,852 (74.05%)	12.43%	218.5058	244.5786	46.91%	0.0031	5.42	1.75	29	0.0452	28255
ChIPseq_ESC_dp53_H3K27ac_Degr_r2_1	22,354,858	16,732,718 (74.85%)	10.75%	206.3412	244.0302	47.84%	0.0029	5.4	1.6	29.6	0.0726	25188
ChIPseq_ESC_dp53_H3K27ac_Degr_r2_2	30,693,712	23,081,518 (75.2%)	13.14%	205.2045	244.5786	47.71%	0.0031	5.31	1.86	31.5	0.0707	29209
ChIPseq_ESC_dp53_H3K27ac_Unt_r1_1	24,178,504	18,384,046 (76.03%)	11.29%	212.3681	244.5789	47.66%	0.0029	5.52	1.67	31	0.0432	26545
ChIPseq_ESC_dp53_H3K27ac_Unt_r1_2	32,110,052	24,484,888 (76.25%)	13.49%	209.8606	243.4808	47.51%	0.0032	4.74	1.91	32.9	0.0455	31032
ChIPseq_ESC_dp53_H3K27ac_Unt_r2_1	24,369,268	18,232,332 (74.82%)	11.01%	206.1556	244.0304	47.75%	0.0028	5.48	1.66	30.8	0.0598	27001
ChIPseq_ESC_dp53_H3K27ac_Unt_r2_2	33,483,146	25,164,086 (75.15%)	13.39%	204.9336	244.5787	47.63%	0.0031	4.84	1.93	32.9	0.0645	30560
ChIPseq_ESC_dp53_H3K27ac_Act_r1_1	20,451,674	15,889,030 (77.69%)	9.62%	200.2906	243.4821	48.43%	0.0028	6.15	1.5	28.9	0.0374	25626
ChIPseq_ESC_dp53_H3K27ac_Act_r1_2	28,186,454	21,935,662 (77.82%)	11.83%	199.343	243.4785	48.3%	0.003	5.77	1.73	31.1	0.0381	29732
ChIPseq_ESC_dp53_H3K27ac_Act_r2_1	27,526,396	21,121,196 (76.73%)	11.67%	199.9384	243.482	48.34%	0.0028	4.76	1.72	31.1	0.0381	29052
ChIPseq_ESC_dp53_H3K27ac_Act_r2_2	37,892,840	29,095,296 (76.78%)	14.18%	198.9807	244.5787	48.21%	0.0031	4.75	2	33	0.0388	33295
ChIPseq_ESC_dp53_Trim24_Degr_r1_1	16,457,611	11,534,776 (70.09%)	3.48%	0	242.9267	43.99%	0.0036	1.49	0.658	3.97	0.0324	9929
ChIPseq_ESC_dp53_Trim24_Degr_r1_2	16,525,719	11,587,707 (70.12%)	3.5%	0	244.5707	43.98%	0.0037	1.59	0.658	3.89	0.031	9912
ChIPseq_ESC_dp53_Trim24_Degr_r1_3	17,313,782	12,102,110 (69.9%)	3.64%	0	243.4681	43.94%	0.0037	1.64	0.665	4.06	0.0312	9992
ChIPseq_ESC_dp53_Trim24_Degr_r2_1	11,545,730	8,167,792 (70.74%)	5.16%	0	244.5718	48.96%	0.0038	2.01	0.73	7.72	0.0351	15620
ChIPseq_ESC_dp53_Trim24_Degr_r2_2	11,587,046	8,214,139 (70.89%)	5.19%	0	242.9264	48.94%	0.0038	2.75	0.732	7.67	0.0357	15510
ChIPseq_ESC_dp53_Trim24_Degr_r2_3	12,172,483	8,575,628 (70.45%)	5.41%	0	242.9204	48.98%	0.0039	2.78	0.737	7.99	0.0376	16849
ChIPseq_ESC_dp53_Trim24_Unt_r1_1	14,246,311	9,839,182 (69.06%)	7.88%	0	244.5725	46.38%	0.0038	2.41	0.818	8.86	0.0301	16962
ChIPseq_ESC_dp53_Trim24_Unt_r1_2	14,344,744	9,928,385 (69.21%)	7.95%	0	243.4747	46.38%	0.0038	2.36	0.817	8.82	0.0281	17111
ChIPseq_ESC_dp53_Trim24_Unt_r1_3	14,957,362	10,282,743 (68.75%)	8.26%	0	242.9208	46.36%	0.0039	2.28	0.829	9.05	0.031	17873
ChIPseq_ESC_dp53_Trim24_Unt_r2_1	11,402,107	8,007,135 (70.23%)	5.56%	0	242.9272	46.25%	0.0036	2.31	0.777	8.26	0.0276	14073
ChIPseq_ESC_dp53_Trim24_Unt_r2_2	11,436,004	8,040,556 (70.31%)	5.58%	0	242.9259	46.24%	0.0037	2.55	0.778	8.05	0.0275	13908
ChIPseq_ESC_dp53_Trim24_Unt_r2_3	12,098,122	8,470,457 (70.01%)	5.87%	0	242.9206	46.22%	0.0037	2.35	0.793	8.46	0.0257	14946
ChIPseq_ESC_wt_H3K23ac_Unt_r1_1	25,765,492	11,263,948 (43.72%)	4.64%	0	242.9219	45.54%	0.007	2.18	20.1	12.9	0.127	16118
ChIPseq_ESC_wt_H3K23ac_Unt_r1_2	25,264,816	11,041,062 (43.7%)	4.58%	0	243.9766	45.53%	0.007	2.37	20.2	12.9	0.121	16110
ChIPseq_ESC_wt_H3K23ac_Unt_r2_1	29,734,195	20,747,167 (69.78%)	4.28%	0	242.9208	45.05%	0.0043	2.71	3.74	8.27	0.116	21591
ChIPseq_ESC_wt_H3K23ac_Unt_r2_2	29,223,281	20,368,672 (69.7%)	4.25%	0	243.429	45.04%	0.0043	2.5	3.56	8.26	0.112	21199
ChIPseq_ESC_Trim24adbkWT_Flag_Act_r1_1	34,297,644	23,887,316 (69.65%)	21.72%	0	244.0109	41.65%	0.0036	1.88	1.69	5.62	0.0229	10995
ChIPseq_ESC_Trim24adbkWT_Flag_Act_r2_1	41,450,126	29,686,342 (71.62%)	22.68%	0	244.0099	41.91%	0.0034	2.28	1.17	7.05	0.0209	14587
ChIPseq_ESC_Trim24adbkWT_IgG_Act_r1_1	27,364,335	15,869,653 (57.99%)	29.09%	0	244.5593	40.94%	0.0045	307	3.2	1.17	0.0223	777
ChIPseq_ESC_Trim24adbkPHDmutant_Flag_Act_r1_1	41,703,436	24,836,233 (59.55%)	14.96%	0	244.0111	41.28%	0.0047	3.18	9.3	2.41	0.0252	4641
ChIPseq_ESC_Trim24adbkPHDmutant_Flag_Act_r2_1	42,933,211	29,505,696 (68.72%)	19.71%	0	244.0102	41.93%	0.0035	6.13	1.26	1.88	0.0313	5558
ChIPseq_ESC_Trim24adbkWT_IgG_Act_r2_1	24,183,232	10,527,173 (43.53%)	3.07%	0	243.4628	40.44%	0.0056	1.27	9.31	4.23	0.0219	776
ChIPseq_ESC_Trim24adbkWT_IgG_Act_r2_2	23,481,859	10,443,979 (44.48%)	3.02%	0	242.4486	40.47%	0.0086	0.394	8.14	3.76	0.0219	740
ChIPseq_ESC_Trim24adbkNterminal_Flag_Act_r1_1	21,926,675	10,178,764 (46.42%)	3.09%	0	243.4645	42.17%	0.0047	1.73	9.7	6.71	0.0204	8548
ChIPseq_ESC_Trim24adbkNterminal_Flag_Act_r1_2	21,443,673	10,103,900 (47.12%)	3.03%	0	243.5412	42.18%	0.0077	1.74	8.21	6.37	0.022	8428
ChIPseq_ESC_Trim24adbkNterminal_Flag_Act_r2_1	25,029,186	11,038,186 (44.1%)	4.13%	0	243.4638	41.87%	0.0063	1.85	23.9	10.9	0.0182	12404
ChIPseq_ESC_Trim24adbkNterminal_Flag_Act_r2_2	24,295,945	10,898,500 (44.86%)	4.07%	0	242.9941	41.94%	0.0092	1.94	20.4	14.1	0.0183	12351
ChIPseq_ESC_Trim24adbkNdeletion_Flag_Act_r1_1	20,627,237	8,890,686 (43.1%)	2.65%	0	244.0125	40.72%	0.0053	0.315	23.3	7.48	0.0189	597
ChIPseq_ESC_Trim24adbkNdeletion_Flag_Act_r1_2	20,031,511	8,846,018 (44.16%)	2.58%	0	242.9978	40.75%	0.0082	0.361	20.7	6.69	0.0215	590
ChIPseq_ESC_Trim24adbkNdeletion_Flag_Act_r2_1	21,401,368	5,834,178 (27.26%)	3.4%	0	243.4644	39.54%	0.0083	0.457	26.2	14	0.0243	1023
ChIPseq_ESC_Trim24adbkNdeletion_Flag_Act_r2_2	20,595,848	5,787,512 (28.1%)	3.33%	0	242.4414	39.66%	0.0111	0.525	23.7	12.6	0.0248	1011
ChIPseq_ESC_Trim24adbkING1-PHDmutant_Flag_Act_r1_1	22,861,941	10,186,580 (44.56%)	4.21%	0	242.9132	40.94%	0.0069	1.97	34.1	11.3	0.0186	5749
ChIPseq_ESC_Trim24adbkING1-PHDmutant_Flag_Act_r1_2	22,116,266	10,068,778 (45.53%)	4.14%	0	242.9912	41.05%	0.0097	1.35	28.6	10	0.0189	5644
ChIPseq_ESC_Trim24adbkING1-PHDmutant_Flag_Act_r2_1	20,838,444	8,153,291 (39.13%)	3.02%	0	242.916	41.11%	0.006	1.23	21.4	9.61	0.0201	3292
ChIPseq_ESC_Trim24adbkING1-PHDmutant_Flag_Act_r2_2	20,297,997	8,105,359 (39.93%)	2.96%	0	242.4402	41.16%	0.0089	0.978	18.3	8.51	0.0213	3293
ChIPseq_ESC_Trim24adbkTaf3-PHDmutant_Flag_Act_r1_1	30,447,481	21,997,548 (72.25%)	5.7%	0	244.012	41.84%	0.0035	2.51	1.8	0.9	0.0211	3332
ChIPseq_ESC_Trim24adbkTaf3-PHDmutant_Flag_Act_r1_2	30,312,481	21,904,070 (72.26%)	5.62%	0	243.5466	41.81%	0.0065	1.57	1.53	0.883	0.0242	3289
ChIPseq_ESC_Trim24adbkTaf3-PHDmutant_Flag_Act_r2_1	25,447,628	14,569,018 (57.25%)	5.37%	0	244.5596	41.63%	0.0046	1.21	17	2.92	0.0215	4408
ChIPseq_ESC_Trim24adbkTaf3-PHDmutant_Flag_Act_r2_2	25,005,728	14,492,250 (57.96%)	5.3%	0	244.0852	41.65%	0.0076	1.54	14.3	2.74	0.0204	4389
ChIPseq_ESC_dTrim24_IgG_Unt_r2_1	14,345,921	10,221,775 (71.25%)	1.91%	0	242.9302	40.94%	0.0042	0.962	0.537	0.0246	0.0282	282
ChIPseq_ESC_dTrim24_IgG_Unt_r2_2	14,284,836	10,177,088 (71.24%)	1.89%	0	242.8847	40.94%	0.0043	9.4	0.536	0.0275	0.027	266
ChIPseq_ESC_wt_p53_Unt_r1_1	18,277,396	13,181,572 (72.12%)	15.45%	0	242.9306	42.25%	0.0042	2.19	1.03	8.54	0.0392	15410
ChIPseq_ESC_wt_p53_Unt_r1_2	18,214,624	13,138,640 (72.13%)	15.41%	0	244.5309	42.26%	0.0043	2.27	1.03	8.62	0.0401	15387
ChIPseq_ESC_wt_p53_Unt_r2_1	19,237,225	13,947,011 (72.5%)	16.57%	0	243.4779	42.47%	0.0041	2.14	1.11	9.47	0.0369	16922
ChIPseq_ESC_wt_p53_Unt_r2_2	19,165,441	13,895,364 (72.5%)	16.53%	0	243.9826	42.48%	0.0042	2.18	1.11	9.56	0.0407	16918
ChIPseq_ESC_wt_Trim24_Unt_r1_1	13,220,042	9,245,396 (69.93%)	3.23%	0	244.5753	43.73%	0.0044	1.8	0.654	4.93	0.0463	13014
ChIPseq_ESC_wt_Trim24_Unt_r1_2	13,177,635	9,216,437 (69.94%)	3.22%	0	242.8843	43.73%	0.0045	1.81	0.655	4.85	0.049	13006
ChIPseq_ESC_wt_Trim24_Unt_r2_1	13,787,950	9,650,196 (69.99%)	3.28%	0	243.4788	43.78%	0.0044	1.94	0.66	5.16	0.047	13883
ChIPseq_ESC_wt_Trim24_Unt_r2_2	13,753,655	9,623,863 (69.97%)	3.27%	0	243.434	43.79%	0.0045	1.94	0.662	5.2	0.0446	13901
ChIPseq_ESC_wt_p53_Act_r1_1	15,576,820	11,639,504 (74.72%)	5.6%	0	243.479	44.02%	0.0043	2.06	1.22	15.9	0.0319	27675
ChIPseq_ESC_wt_p53_Act_r1_2	15,515,125	11,590,100 (74.7%)	5.59%	0	243.4331	44.03%	0.0043	2.07	1.21	16	0.0337	27712
ChIPseq_ESC_wt_p53_Act_r2_1	14,229,708	10,680,562 (75.06%)	6.79%	0	242.9305	44.6%	0.0042	1.98	1.41	20.5	0.0303	30672
ChIPseq_ESC_wt_p53_Act_r2_2	14,187,697	10,652,432 (75.08%)	6.78%	0	243.4349	44.61%	0.0042	2	1.41	20.4	0.0344	30696
ChIPseq_ESC_wt_Trim24_Act_r1_1	15,838,495	11,594,358 (73.2%)	4.83%	0	243.4787	44%	0.0041	2.4	1.06	15.9	0.0316	29142
ChIPseq_ESC_wt_Trim24_Act_r1_2	15,801,167	11,565,553 (73.19%)	4.83%	0	243.98	43.99%	0.0042	2.4	1.06	16	0.0294	29051
ChIPseq_ESC_wt_Trim24_Act_r2_1	17,875,401	13,087,161 (73.21%)	4.22%	0	242.9304	43.38%	0.0042	2.36	0.937	12.3	0.0341	26339
ChIPseq_ESC_wt_Trim24_Act_r2_2	17,813,960	13,042,136 (73.21%)	4.2%	0	243.4347	43.39%	0.0043	2.22	0.936	12.4	0.0334	26280
ChIPseq_ESC_wt_IgG_Unt_r1_1	18,811,200	13,242,154 (70.4%)	3.62%	0	243.4783	40.87%	0.0043	3.01	0.544	0.0255	0.0293	257
ChIPseq_ESC_wt_IgG_Unt_r1_2	18,743,881	13,197,789 (70.41%)	3.61%	0	242.8851	40.86%	0.0044	6.06	0.544	0.026	0.0303	260
ChIPseq_ESC_wt_IgG_Unt_r2_1	19,496,293	13,726,192 (70.4%)	4.46%	0	243.4784	40.63%	0.0043	106	0.548	0.0163	0.0249	244
ChIPseq_ESC_wt_IgG_Unt_r2_2	19,416,802	13,667,710 (70.39%)	4.44%	0	243.4339	40.63%	0.0043	-2.65	0.548	0.0167	0.0234	252
ChIPseq_ESC_dTrim24_p53_Act_r1_1	14,636,795	10,938,873 (74.74%)	2.51%	0	243.4789	42.86%	0.0041	2	0.798	7.39	0.0225	15505
ChIPseq_ESC_dTrim24_p53_Act_r1_2	14,581,104	10,896,005 (74.73%)	2.5%	0	243.4343	42.86%	0.0041	1.73	0.799	7.3	0.024	15486
ChIPseq_ESC_dTrim24_p53_Act_r2_1	16,577,663	12,375,827 (74.65%)	2.92%	0	242.9298	42.99%	0.0041	1.89	0.885	8.54	0.0248	17621
ChIPseq_ESC_dTrim24_p53_Act_r2_2	16,513,287	12,330,992 (74.67%)	2.91%	0	243.9828	43%	0.0042	1.8	0.884	8.52	0.0241	17574
ChIPseq_ESC_dTrim24_p53_DegrAct_r1_1	17,989,487	13,459,029 (74.82%)	2.98%	0	243.4784	42.93%	0.0041	1.69	0.869	6.87	0.0232	13834
ChIPseq_ESC_dTrim24_p53_DegrAct_r1_2	17,942,976	13,423,519 (74.81%)	2.96%	0	242.887	42.93%	0.0042	1.89	0.872	6.88	0.024	13782
ChIPseq_ESC_dTrim24_p53_DegrAct_r2_1	16,984,313	12,729,584 (74.95%)	3.84%	0	243.4788	43.92%	0.0042	1.66	1.16	11.7	0.0197	18920
ChIPseq_ESC_dTrim24_p53_DegrAct_r2_2	16,932,101	12,693,697 (74.97%)	3.84%	0	243.9813	43.92%	0.0042	1.7	1.16	11.6	0.0189	18874
ChIPseq_ESC_dTrim24_IgG_Unt_r1_1	14,272,462	10,166,193 (71.23%)	2.12%	0	244.5752	41%	0.0042	1.02	0.537	0.0228	0.025	281
ChIPseq_ESC_dTrim24_IgG_Unt_r1_2	14,227,695	10,133,986 (71.23%)	2.11%	0	243.9806	41%	0.0042	3.56	0.537	0.0242	0.0249	286
ChIPseq_ESC_dTrim24_p53_Degr_r1_1	20,904,129	19,167,812 (91.69%)	20.96%	0	243.4798	41.54%	0.0046	2.42	1.12	5.38	0.0216	8255
ChIPseq_ESC_dTrim24_p53_Degr_r1_2	21,019,639	19,265,267 (91.65%)	21.06%	0	243.4782	41.56%	0.005	2.48	1.12	5.43	0.024	8361
ChIPseq_HMEC_wt_IgG_Unt_r1_1	21,799,136	20,713,143 (95.02%)	18.42%	0	233.9257	38.18%	0.0032	10.6	0.581	0.185	0.00379	432
ChIPseq_HMEC_wt_IgG_Unt_r1_2	21,859,376	20,774,965 (95.04%)	18.45%	0	232.2042	38.2%	0.0037	14.5	0.581	0.187	0.00341	440
ChIPseq_HMEC_wt_p53_Act_r1_1	18,362,762	17,366,226 (94.57%)	39.65%	0	232.6351	38.96%	0.0032	143	0.668	0.242	0.00491	523
ChIPseq_HMEC_wt_p53_Act_r1_2	18,454,784	17,444,492 (94.53%)	39.78%	0	232.2034	38.99%	0.0037	68	0.668	0.237	0.00356	501
ChIPseq_ESC_dTrim24_p53_Degr_r2_1	19,954,676	18,151,799 (90.97%)	22.07%	0	243.4799	42.1%	0.0046	2.18	1.35	7.63	0.0207	9927
ChIPseq_ESC_dTrim24_p53_Degr_r2_2	20,043,439	18,230,632 (90.96%)	22.14%	0	244.0268	42.12%	0.0051	2.32	1.35	7.62	0.0201	9952
ChIPseq_ESC_dTrim24_p53_Unt_r1_1	19,056,114	17,480,096 (91.73%)	14.42%	0	243.48	41.61%	0.0046	2.55	0.977	5.8	0.0251	11191
ChIPseq_ESC_dTrim24_p53_Unt_r1_2	19,149,842	17,559,560 (91.7%)	14.48%	0	244.027	41.63%	0.0051	2.4	0.984	5.87	0.023	11148
ChIPseq_ESC_dTrim24_p53_Unt_r2_1	20,978,464	19,354,695 (92.26%)	8.91%	0	244.0279	40.92%	0.0045	3.51	0.678	1.99	0.0281	5673
ChIPseq_ESC_dTrim24_p53_Unt_r2_2	21,091,983	19,448,119 (92.21%)	8.95%	0	244.0265	40.94%	0.0049	2.7	0.68	1.98	0.0291	5664
ChIPseq_HMEC_wt_p53_Unt_r1_1	19,663,003	18,424,889 (93.7%)	49.39%	0	232.2054	38.31%	0.0032	13.5	0.72	0.254	0.00191	688
ChIPseq_HMEC_wt_p53_Unt_r1_2	19,768,646	18,515,755 (93.66%)	49.51%	0	230.0545	38.33%	0.0037	13.1	0.719	0.264	0.00142	697
ChIPseq_ESC_Trim24adbkRINGmutant_Flag_Act_r1_1	15,414,338	10,657,481 (69.14%)	0.0744	0	243.971	0.42	0.0051	2.01	0.931	7.35	0.0229	16266
ChIPseq_ESC_Trim24adbkRINGmutant_Flag_Act_r1_2	15,427,601	10,665,611 (69.13%)	0.0744	0	242.864	0.4201	0.0051	1.71	0.928	7.37	0.0207	16295
ChIPseq_ESC_Trim24adbkRINGmutant_Flag_Act_r2_1	14,638,114	9,776,353 (66.79%)	0.0639	0	243.418	0.422	0.0051	1.86	0.955	8.15	0.0235	16262
ChIPseq_ESC_Trim24adbkRINGmutant_Flag_Act_r2_2	14,663,588	9,792,433 (66.78%)	0.064	0	242.865	0.422	0.0051	1.73	0.947	7.92	0.0201	16049
ChIPseq_Neuron_dTrim24_IgG_Act_r1_1	86,440,032	68,727,514 (79.51%)	0.4396	203.999	247.319	0.4192	0.0033	72.3	0.872	0.236	0.0199	2192
ChIPseq_Neuron_dTrim24_IgG_Act_r2_1	73,383,228	60,743,246 (82.78%)	0.4304	199.341	245.674	0.4201	0.0032	-52.3	0.863	0.295	0.0222	3190
ChIPseq_Neuron_dTrim24_p53_Act_r1_1	73,745,972	59,486,226 (80.66%)	0.3107	209.839	245.673	0.433	0.0033	2.96	3.37	17.3	0.0114	37434
ChIPseq_Neuron_dTrim24_p53_Act_r2_1	80,016,732	65,331,694 (81.65%)	0.3903	212.23	245.673	0.4321	0.0034	2.93	3.63	18	0.0128	38027
ChIPseq_Neuron_dTrim24_Trim24_Act_r1_1	93,886,816	74,158,350 (78.99%)	0.2233	215.269	246.221	0.4253	0.0036	5.27	1.25	6.36	0.0135	30864
ChIPseq_Neuron_dTrim24_Trim24_Act_r2_1	74,867,950	59,234,212 (79.12%)	0.1656	214.151	246.222	0.4254	0.0035	5.37	1.11	5.93	0.0147	27675
ATACseq_Neuron_dTrim24_Act_r1_1	100,684,640	88,367,132 (87.77%)	0.1011	139.204	246.224	0.4524	0.0045	0.221	3.59	9.48	0.436	53405
ATACseq_Neuron_dTrim24_Act_r2_1	102,161,598	90,736,800 (88.82%)	0.1026	139.691	246.773	0.4488	0.0046	0.289	2.36	5.94	0.291	40749
ATACseq_Neuron_dTrim24_Degr_r1_1	100,622,608	88,572,074 (88.02%)	0.0904	135.496	245.675	0.4454	0.0045	0.23	1.82	3.99	0.222	31857
ATACseq_Neuron_dTrim24_Degr_r2_1	73,519,070	65,744,340 (89.42%)	0.0758	122.291	245.676	0.4405	0.0044	0.233	2.29	3.81	0.327	28936
ATACseq_Neuron_dTrim24_DegrAct_r1_1	164,344,550	145,186,914 (88.34%)	0.1265	140.612	245.675	0.4546	0.0042	0.165	2.65	7.91	0.258	58914
ATACseq_Neuron_dTrim24_DegrAct_r2_1	100,944,412	88,334,660 (87.51%)	0.0943	145.496	245.676	0.4586	0.0044	0.219	2	7.47	0.251	45893
ATACseq_Neuron_dTrim24_Unt_r1_1	87,771,294	77,209,808 (87.97%)	0.0956	139.508	246.772	0.4524	0.0043	0.36	2.08	6.26	0.285	40207
ATACseq_Neuron_dTrim24_Unt_r2_1	94,579,882	84,256,400 (89.08%)	0.0899	132.872	246.224	0.4412	0.0043	0.264	2.28	4.05	0.29	34411
Sample	reads aligned	aligned to genes	no feature assigned	not aligned	exonic	intronic	intergenic	overlapping exon	5' bias	3' bias	5'-3' bias
RNAseq_ESC_dTrim24_Act_12h_r1	32,500,932	17,991,921	6,754,838	2,929,772	17,991,921 (72.7%)	5,224,750 (21.11%)	1,530,088 (6.18%)	1,079,221 (4.36%)	0.62	0.82	0.81
RNAseq_ESC_dTrim24_Act_12h_r2	29,731,049	15,607,234	7,257,422	3,112,548	15,607,234 (68.26%)	5,643,868 (24.68%)	1,613,554 (7.06%)	994,709 (4.35%)	0.7	0.82	0.89
RNAseq_ESC_dTrim24_Act_12h_r3	30,717,086	16,462,432	7,297,924	2,984,576	16,462,432 (69.29%)	5,461,698 (22.99%)	1,836,226 (7.73%)	991,719 (4.17%)	0.66	0.87	0.79
RNAseq_ESC_dTrim24_Act_2h_r1	30,668,346	18,308,431	4,844,683	1,646,311	18,308,431 (79.08%)	3,870,660 (16.72%)	974,023 (4.21%)	1,052,211 (4.54%)	0.64	0.85	0.78
RNAseq_ESC_dTrim24_Act_2h_r2	39,714,845	23,659,080	6,001,500	1,879,572	23,659,080 (79.77%)	4,862,791 (16.39%)	1,138,709 (3.84%)	1,349,665 (4.55%)	0.65	0.83	0.83
RNAseq_ESC_dTrim24_Act_2h_r3	29,623,102	17,436,776	4,531,993	1,481,921	17,436,776 (79.37%)	3,676,016 (16.73%)	855,977 (3.9%)	1,000,179 (4.55%)	0.62	0.82	0.78
RNAseq_ESC_dTrim24_Act_4h_r1	34,875,348	19,983,415	6,021,777	2,129,470	19,983,415 (76.84%)	4,823,847 (18.55%)	1,197,930 (4.61%)	1,211,075 (4.66%)	0.63	0.85	0.83
RNAseq_ESC_dTrim24_Act_4h_r2	29,300,296	16,838,938	5,101,574	1,682,424	16,838,938 (76.75%)	4,170,468 (19.01%)	931,106 (4.24%)	961,645 (4.38%)	0.65	0.83	0.79
RNAseq_ESC_dTrim24_Act_4h_r3	29,763,520	16,923,652	5,362,195	1,634,870	16,923,652 (75.94%)	4,407,390 (19.78%)	954,805 (4.28%)	1,005,466 (4.51%)	0.64	0.83	0.82
RNAseq_ESC_dTrim24_Act_4h_r4	33,209,300	18,628,499	6,110,703	1,034,910	18,628,499 (75.3%)	4,893,447 (19.78%)	1,217,256 (4.92%)	1,214,261 (4.91%)	0.64	0.83	0.82
RNAseq_ESC_dTrim24_Act_4h_r5	35,278,657	19,671,091	6,631,391	1,205,930	19,671,091 (74.79%)	5,240,208 (19.92%)	1,391,183 (5.29%)	1,255,369 (4.77%)	0.64	0.82	0.82
RNAseq_ESC_dTrim24_Act_4h_r6	32,401,992	18,216,415	5,994,902	1,101,968	18,216,415 (75.24%)	4,715,556 (19.48%)	1,279,346 (5.28%)	1,152,271 (4.76%)	0.65	0.82	0.86
RNAseq_ESC_dTrim24_Act_4h_r7	32,890,822	16,514,379	7,797,841	1,743,060	16,514,379 (67.93%)	5,335,432 (21.95%)	2,462,409 (10.13%)	1,061,364 (4.37%)	0.64	0.79	0.82
RNAseq_ESC_dTrim24_Act_8h_r1	29,746,591	16,282,136	6,380,926	1,819,023	16,282,136 (71.84%)	5,072,951 (22.38%)	1,307,975 (5.77%)	983,939 (4.34%)	0.63	0.87	0.77
RNAseq_ESC_dTrim24_Act_8h_r2	32,163,343	16,791,861	7,750,014	2,430,972	16,791,861 (68.42%)	5,680,686 (23.15%)	2,069,328 (8.43%)	1,013,597 (4.13%)	0.6	0.87	0.78
RNAseq_ESC_dTrim24_Act_8h_r3	30,346,434	16,719,980	6,472,374	2,056,383	16,719,980 (72.09%)	5,117,456 (22.07%)	1,354,918 (5.84%)	1,047,557 (4.52%)	0.59	0.89	0.79
RNAseq_ESC_dTrim24_Degr_r1	48,679,484	28,636,380	7,365,493	2,969,832	28,636,380 (79.54%)	5,590,863 (15.53%)	1,774,630 (4.93%)	1,658,701 (4.61%)	0.63	0.79	0.84
RNAseq_ESC_dTrim24_Degr_r2	45,258,467	26,150,813	6,570,916	2,535,489	26,150,813 (79.92%)	5,076,558 (15.51%)	1,494,358 (4.57%)	1,557,468 (4.76%)	0.55	0.76	0.83
RNAseq_ESC_dTrim24_Degr_r3	46,083,690	26,384,693	6,288,093	2,388,318	26,384,693 (80.75%)	4,811,576 (14.73%)	1,476,517 (4.52%)	1,581,770 (4.84%)	0.56	0.75	0.83
RNAseq_ESC_dTrim24_DegrAct_12h_r1	32,390,663	16,867,276	8,097,002	3,618,492	16,867,276 (67.57%)	5,975,268 (23.94%)	2,121,734 (8.5%)	1,051,292 (4.21%)	0.64	0.85	0.8
RNAseq_ESC_dTrim24_DegrAct_12h_r2	33,510,311	17,988,847	7,272,166	3,596,624	17,988,847 (71.21%)	5,449,116 (21.57%)	1,823,050 (7.22%)	1,196,570 (4.74%)	0.65	0.88	0.82
RNAseq_ESC_dTrim24_DegrAct_12h_r3	31,337,461	16,815,275	7,255,477	2,965,088	16,815,275 (69.86%)	5,363,446 (22.28%)	1,892,031 (7.86%)	975,074 (4.05%)	0.64	0.83	0.86
RNAseq_ESC_dTrim24_DegrAct_2h_r1	30,287,242	17,946,655	4,352,851	1,391,006	17,946,655 (80.48%)	3,470,920 (15.57%)	881,931 (3.95%)	1,041,471 (4.67%)	0.65	0.84	0.83
RNAseq_ESC_dTrim24_DegrAct_2h_r2	29,799,746	17,284,090	5,086,492	1,719,198	17,284,090 (77.26%)	4,070,159 (18.19%)	1,016,333 (4.54%)	1,024,854 (4.58%)	0.64	0.82	0.77
RNAseq_ESC_dTrim24_DegrAct_2h_r3	38,018,715	21,975,750	6,585,774	2,088,752	21,975,750 (76.94%)	5,263,373 (18.43%)	1,322,401 (4.63%)	1,334,086 (4.67%)	0.65	0.85	0.84
RNAseq_ESC_dTrim24_DegrAct_4h_r1	32,334,928	18,272,236	5,777,400	1,724,753	18,272,236 (75.98%)	4,665,627 (19.4%)	1,111,773 (4.62%)	1,073,632 (4.46%)	0.66	0.83	0.79
RNAseq_ESC_dTrim24_DegrAct_4h_r2	32,835,532	18,472,711	5,844,846	1,815,960	18,472,711 (75.96%)	4,667,959 (19.2%)	1,176,887 (4.84%)	1,079,922 (4.44%)	0.57	0.83	0.77
RNAseq_ESC_dTrim24_DegrAct_4h_r3	36,680,925	20,466,607	6,963,840	1,998,434	20,466,607 (74.61%)	5,466,090 (19.93%)	1,497,750 (5.46%)	1,197,077 (4.36%)	0.64	0.83	0.78
RNAseq_ESC_dTrim24_DegrAct_4h_r4	57,197,758	31,732,906	9,387,841	1,916,354	31,732,906 (77.17%)	7,471,738 (18.17%)	1,916,103 (4.66%)	2,056,761 (5%)	0.61	0.77	0.85
RNAseq_ESC_dTrim24_DegrAct_4h_r5	44,003,932	24,859,981	7,018,144	1,349,121	24,859,981 (77.98%)	5,673,514 (17.8%)	1,344,630 (4.22%)	1,653,769 (5.19%)	0.62	0.76	0.87
RNAseq_ESC_dTrim24_DegrAct_4h_r6	49,593,141	27,474,894	8,146,030	1,843,578	27,474,894 (77.13%)	6,433,685 (18.06%)	1,712,345 (4.81%)	1,769,254 (4.97%)	0.62	0.75	0.87
RNAseq_ESC_dTrim24_DegrAct_4h_r7	41,958,752	22,944,927	7,637,352	1,531,243	22,944,927 (75.03%)	5,914,037 (19.34%)	1,723,315 (5.64%)	1,463,287 (4.78%)	0.56	0.74	0.82
RNAseq_ESC_dTrim24_DegrAct_8h_r1	28,487,663	14,079,238	7,897,002	2,218,011	14,079,238 (64.07%)	5,540,569 (25.21%)	2,356,433 (10.72%)	831,602 (3.78%)	0.66	0.83	0.85
RNAseq_ESC_dTrim24_DegrAct_8h_r2	30,038,832	15,844,415	7,006,188	1,953,076	15,844,415 (69.34%)	5,239,906 (22.93%)	1,766,282 (7.73%)	945,843 (4.14%)	0.61	0.83	0.77
RNAseq_ESC_dTrim24_DegrAct_8h_r3	34,417,247	18,485,366	7,690,563	2,326,878	18,485,366 (70.62%)	5,921,584 (22.62%)	1,768,979 (6.76%)	1,091,174 (4.17%)	0.66	0.84	0.86
RNAseq_ESC_dTrim24_Unt_0h_r1	34,467,858	20,291,834	5,582,864	2,193,803	20,291,834 (78.42%)	4,253,527 (16.44%)	1,329,337 (5.14%)	1,172,069 (4.53%)	0.65	0.84	0.83
RNAseq_ESC_dTrim24_Unt_0h_r2	35,256,297	20,483,472	6,086,854	2,190,120	20,483,472 (77.09%)	4,478,439 (16.86%)	1,608,415 (6.05%)	1,264,083 (4.76%)	0.64	0.86	0.82
RNAseq_ESC_dTrim24_Unt_0h_r3	29,342,406	17,319,047	4,818,242	1,768,233	17,319,047 (78.23%)	3,674,928 (16.6%)	1,143,314 (5.16%)	975,418 (4.41%)	0.63	0.83	0.82
RNAseq_ESC_dTrim24_Unt_r1	38,682,635	22,723,154	5,681,880	1,930,504	22,723,154 (80%)	4,491,779 (15.81%)	1,190,101 (4.19%)	1,354,510 (4.77%)	0.6	0.72	0.85
RNAseq_ESC_dTrim24_Unt_r2	47,788,120	27,457,920	7,388,231	3,210,790	27,457,920 (78.8%)	5,664,536 (16.26%)	1,723,695 (4.95%)	1,638,777 (4.7%)	0.58	0.78	0.85
RNAseq_ESC_dTrim24_Unt_r3	46,161,486	27,047,427	7,177,248	2,167,480	27,047,427 (79.03%)	5,701,854 (16.66%)	1,475,394 (4.31%)	1,580,559 (4.62%)	0.6	0.79	0.81
RNAseq_ESC_LigNull_Act_4h_r1	38,083,460	20,938,195	6,989,631	1,431,923	20,938,195 (74.97%)	5,441,082 (19.48%)	1,548,549 (5.54%)	1,332,726 (4.77%)	0.61	0.81	0.82
RNAseq_ESC_LigNull_Act_4h_r2	33,397,988	17,228,164	7,777,368	1,520,277	17,228,164 (68.9%)	5,541,249 (22.16%)	2,236,119 (8.94%)	1,108,169 (4.43%)	0.6	0.84	0.8
RNAseq_ESC_LigNull_Act_4h_r3	33,904,027	17,933,413	7,616,176	1,485,043	17,933,413 (70.19%)	5,571,322 (21.81%)	2,044,854 (8%)	1,117,229 (4.37%)	0.6	0.78	0.86
RNAseq_ESC_LigNull_Act_4h_r4	37,672,521	19,134,555	8,610,176	2,162,909	19,134,555 (68.97%)	5,975,679 (21.54%)	2,634,497 (9.5%)	1,218,812 (4.39%)	0.61	0.8	0.82
RNAseq_ESC_wt_Act_r1	53,817,458	30,566,875	9,132,372	4,029,757	30,566,875 (77%)	6,987,611 (17.6%)	2,144,761 (5.4%)	1,735,806 (4.37%)	0.64	0.85	0.84
RNAseq_ESC_wt_Act_r2	54,408,260	29,653,521	11,158,234	4,679,235	29,653,521 (72.66%)	8,200,295 (20.09%)	2,957,939 (7.25%)	1,673,677 (4.1%)	0.68	0.83	0.83
RNAseq_ESC_wt_Unt_r1	57,916,631	32,701,919	10,134,100	4,905,722	32,701,919 (76.34%)	7,404,504 (17.29%)	2,729,596 (6.37%)	1,900,604 (4.44%)	0.67	0.83	0.86
RNAseq_ESC_wt_Unt_r2	57,631,417	32,867,124	9,095,260	4,941,352	32,867,124 (78.33%)	6,773,047 (16.14%)	2,322,213 (5.53%)	1,952,629 (4.65%)	0.67	0.79	0.88
SSD - SSD score (htSeqTools)
RelativeCC - Cross-coverage score at the fragment length over Cross-coverage at the read length
RIP% - Percentage of reads wthin peaks
RIBL% - Percentage of reads wthin Blacklist regions
